# Supplementary material for: Inflammation and Interferon Signatures in Peripheral B-Lymphocytes and Sera of Individuals With Fibromyalgia
Source: Front Immunol. 2022 May 26;13:874490. doi: 10.3389/fimmu.2022.874490 (PMC9177944; doi:10.3389/fimmu.2022.874490)
Supplement: Supplementary file 4 [file Table_1.xlsx]

## Sheet: Table S1
Supplementary Table S1. Clinical parameters of patients and controls.
				SSS
ID	Status	Age	WPI	Fatigue	Cognitive symptoms	Waking unrefreshed	Headaches	Pain or cramps in lower abdomen	Depression	FM score	Tender points	FSS score	IFN score	Comorbidities	Drugs
F1	Control	26	0	0	0	0	0	0	0	na	0	no fatigue	12.7	Higher fever after sampling (excluded from analysis)
F2	Control	59	0	0	0	0	0	0	0	na	0	no fatigue	-3.2	Hysterectomy, hypertension	Beta-blocker
F3	Control	59	0	0	0	0	0	0	0	na	0	no fatigue	-3.6	Hypertension, hyperlipidemia	ARB, statin
F4	Control	28	0	0	0	0	0	0	0	na	0	no fatigue	-2.3	Allergy, asthma	Inhaled corticosteroids
F5	Patient	54	13	1	1	1	1	1	0	18	15	55	-2.4	Hypertension, allergy	Beta -blocker, inhaled corticosteroids
F6	Patient	61	9	2	1	2	0	1	0	15	16	59	1.3	Hypertension, hypothyroidism	Duloxetine, ARB, levothyroxine
F7	Patient	27	19	3	3	3	1	1	1	31	18	42	10.9	ADHD, dyspepsia	Duloxetine, omeprazol
F8	Patient	50	10	3	2	3	1	1	0	20	16	53	17.9	Asthma, diverticulosis	Duloxetine, montelukast, NSAID, omeprazol, inhaled corticosteroids and salbutamol
F9	Patient	47	10	2	2	2	1	1	1	19	11	24	3.3	Stress incontinence	Paracetamol, hydroxyzine hydrochloride
F10	Patient	63	14	2	3	2	1	1	0	23	18	61	-0.2	Overactive bladder, IBS	Mirabegron, hyoscyamin, duloxetine, paracetamol/codeine
F11	Patient	53	16	3	1	2	0	1	0	23	18	60	-4.1	Obesity, type 2 diabetes, IBS, asthma, hypertension	Duloxetine, ARB, statin, metformin, dulaglutide
F12	Patient	46	9	2	2	1	0	0	0	14	15	47	12.3
F13	Patient	46	12	3	3	3	0	0	1	22	18	57	5.2	Hypothyroidism	Levonorgestrel, hydroxyzine, levothyroxine
F14	Patient	61	10	2	3	2	1	1	0	19	12	55	2.7		Duloxetine, NSAID
F15	Patient	51	12	2	2	3	1	1	0	21	16	52	0.9		Levonorgestrel
F16	Patient	67	12	3	2	2	1	0	0	20	17	47	7.7	Hyperlipidemia,asthma	Statin, levothyroxine, inhaled corticosteroids, paracetamol
F17	Patient	62	11	2	2	2	0	0	0	17	16	43	40.7	Hypertension	Paracetamol, amlodipine, beta-blocker
F18	Patient	59	12	3	2	3	1	0	0	21	18	49	23.8	Hypothyroidism, eczema	Levothyroxine, paracetamol, hydrocortisone cream
F19	Patient	36	15	2	3	3	1	1	1	26	18	58	1.3	Hysterectomi , asthma	Tramadol, inhaled corticosteroid, NSAID, amytriptyline
F20	Control	62	0	2	0	0	0	0	0	na	2	no fatigue	6.7	Allergy
F21	Patient	50	13	3	3	2	1	1	0	23	14	60	na		Duloxetine, NSAID
F22	Patient	50	13	1	1	1	1	1	1	19	18	51	-0.7	IBS, depression	Gabapentin, venlafaxine
F23	Control	63	2	0	0	0	0	0	0	na	2	no fatigue	-5.2	Knee osteoarthritis
F24	Control	51	0	0	0	1	0	0	0	na	0	no fatigue	0.9	Allergy, asthma, insomnia	Inhaled corticosteroids, fluticasone nasal spray, melatonin
F25	Patient	54	13	2	1	2	1	1	0	20	16	50	na		Paracetamol/codeine
F26	Control	67	1	0	0	0	0	0	0	na	0	no fatigue	-0.4	Hypertension	Enalapril
F27	Patient*	37	17	3	3	3	1	1	1	29	18	49	26.1	IBS	Amytriptyline, sumatriptan, paracetamol
F28	Patient*	34	17	3	2	3	1	1	1	28	18	44	16.6	Rosacea	Duloxetine, quetiapin, paracetamol, cyanokobalamin, folic acid, ivermectin cream
F29	Control	49	0	0	0	0	0	0	0	na	0	no fatigue	-0.8
F30	Control	50	0	0	0	0	0	0	0	na	0	no fatigue	0.2		Levonorgestrel
F31	Control	62	2	0	0	0	0	0	0	na	0	no fatigue	0.1
F32	Control	53	4	0	0	0	0	0	0	na	2	no fatigue	-2.2	Hypertension	Enalapril
F33	Control	31	0	0	0	0	0	0	0	na	0	no fatigue	1.1	Allergy, asthma	Cetirizine, inhaled corticosteroids, fluticasone nasal spray, levocabastine eye drops
F34	Control	54	3	0	0	0	0	0	0	na	3	no fatigue	-1.6	Duodenal switch surgery, cholecystectomy, allergy	Cetirizine, vitamins, calcium, iron supplement
F35	Patient*	35	13	3	3	1	1	1	0	22	15	54	na	GERD, IBS	Melatonin, omeprazol, paracetamol
F36	Patient*	56	14	3	3	3	0	1	1	25	18	60	na	Hypertension, GERD, IBS	Beta-blocker, statin, omeprazol, hydroklortiazid
F37	Control	47	3	1	0	0	0	0	0	na	2	13	-0.9
F38	Control	62	2	0	0	0	0	0	0	na	2	no fatigue	-0.2	Hypertension, allergy	corticosteroid nasal spray, felodipine
F39	Control	41	1	0	0	0	1	0	0	na	0	no fatigue	-0.2	Hypothyroidism, asthma, lumbago, headache	Levothyroxine, inhaled corticosteroids, cetirizine, fluticasone nasal spray, NSAID
F40	Control	57	1	0	0	0	0	0	0	na	0	no fatigue	-4.6
F41	Control	59	3	0	0	0	0	0	0	na	4	no fatigue	10.1
F42	Control	45	4	0	0	0	1	0	0	na	2	no fatigue	1	Hypertension	ARB
F43	Patient*	53	15	3	3	1	1	1	1	25	18	60	2	Allergy	Amytriptyline, desloratadine, paracetamol, klorzoxazon
F44	Patient*	35	12	3	3	3	1	1	1	25	15	53	10.3	Depression, anxiety	Amytriptyline, melatonin, SSRI, bupropion, promethazine, oxazepam
F45	Patient*	60	13	3	2	3	1	1	1	25	18	53	12.9		Paracetamol, zopiclone, ethinylestradiol
F46	Patient	56	12	3	2	3	0	1	0	21	16	51	na	IBS, hypothyroidism, depression,anxiety	Levothyroxine, SSRI, bupropion, paracetamol/codeine
F47	Control	58	4	0	0	0	0	1	0	na	4	no fatigue	-0.5	Cervicalgia, IBS	Omeprazol, chlorzoxazone
F48	Control	39	1	0	0	0	0	0	0	na	0	no fatigue	1.8		Levonorgestrel
F49	Patient*	39	7	2	3	1	0	1	0	14	13	26	1.5	IBS	Amytriptyline, paracetamol
F50	Control	38	2	0	0	0	0	1	0	na	0	no fatigue	1.5	Dyspepsia	Antacids
F51	Patient	61	15	1	1	1	0	1	0	19	14	37	11.7		Prometazine, Chlorzoxazone, NSAID, paracetamol
F52	Patient*	36	13	3	3	3	1	1	1	25	16	42	3.6		Amytriptyline, omeprazol, duloxetine, paracetamol
F53	Patient*	33	14	3	3	3	1	0	1	25	13	59	9.9	Hypothyroidism	Chlorzoxazone, nortriptyline, levothyroxine
F54	Control	35	1	0	0	0	0	1	0	na	0	no fatigue	2.3	Asthma, obesity, restless legs syndrome, eczema	Montelukast, cetirizine, inhaled corticosteroids, levodopa, paracetamol/codeine
	p-value	0.82	2.61E-25	<0.001	<0.001	<0.001	<0.001	<0.001	<0.001	na	<0.001	na	4.13E-04
* = enrolled from the Pain Clinic. Widespread pain index (WPI), fatigue severity scale (FSS) score, fibromyalgia (FM) score and IFN score. P-value between patients and controls using t-test. na = not applicable.
ARB: Angiotensin II receptor blockers; NSAID: Non-steroidal anti-inflammatory drugs; ADHD: Attention deficit hyperactivity disorder; IBS: Irritable bowel syndrome; GERD: Gastroesophageal reflux disease.
