# Supplementary material for: Inflammation and Interferon Signatures in Peripheral B-Lymphocytes and Sera of Individuals With Fibromyalgia
Source: Front Immunol. 2022 May 26;13:874490. doi: 10.3389/fimmu.2022.874490 (PMC9177944; doi:10.3389/fimmu.2022.874490)
Supplement: Supplementary file 5 [file Table_2.xlsx]

## Sheet: Table S2.
Supplementary Table S2. Gene Set Enrichment Analysis (GSEA) of transcriptome analysis. GSEA using MSigDB gene set collection of FM patients (25 patients) vs control individuals (23 healthy individuals).
Description	setSize	enrichmentScore	NES	pvalue	p.adjust	qvalues	rank	leading_edge	core_enrichment
PID_TOLL_ENDOGENOUS_PATHWAY	21	0.862044	2.12696	1.22577e-06	7.40716e-05	6.19337e-05	13	tags=19%, list=0%, signal=19%	S100A8/VCAN/S100A9/CD14
HALLMARK_KRAS_SIGNALING_UP	116	0.616316	2.09783	1.36317e-07	1.92207e-05	1.60711e-05	2052	tags=36%, list=14%, signal=32%	PLAUR/MAFB/EPB41L3/KLF4/FCER1G/PPBP/G0S2/ID2/DUSP6/F13A1/IL7R/SNAP25/SCG5/HBEGF/ADAMDEC1/MAP7/PPP1R15A/PLVAP/LY96/GLRX/TLR8/PDCD1LG2/KIF5C/FGF9/GUCY1A1/GNG11/CCND2/AKAP12/VWA5A/TRIB1/RGS16/GYPC/TNFAIP3/PRDM1/CA2/STRN/NAP1L2/ITGB2/ZNF639/ANKH/USP12/ETV5
HALLMARK_INFLAMMATORY_RESPONSE	129	0.604037	2.0897	6.68035e-08	1.92207e-05	1.60711e-05	1040	tags=23%, list=7%, signal=22%	PLAUR/CD14/AQP9/FPR1/MEFV/MET/ADGRE1/IL12B/CSF3R/CSF1/NLRP3/STAB1/SPHK1/IL7R/CCL5/C5AR1/RGS1/IL6/HBEGF/IL18RAP/IFITM1/NOD2/AHR/KLF6/TIMP1/CD69/LDLR/ICAM1/SLC31A2/EIF2AK2
HALLMARK_COMPLEMENT	149	0.578406	2.06137	1.18268e-07	1.92207e-05	1.60711e-05	2414	tags=32%, list=16%, signal=27%	S100A9/SERPINA1/PLAUR/FCN1/CD36/FCER1G/GP9/C3/CLU/DUSP6/GATA3/CCL5/LRP1/LGALS3/IL6/DGKH/ANG/TIMP1/CDK5R1/DGKG/DPP4/GCA/LGMN/PRSS36/TNFAIP3/CTSH/LAP3/DOCK9/CSRP1/MAFF/CA2/C4BPB/ITGAM/CD59/HSPA1A/DYRK2/MSRB1/PLSCR1/PSMB9/IRF7/CTSB/JAK2/CTSC/GNGT2/ERAP2/SRC/LCP2
HALLMARK_INTERFERON_ALPHA_RESPONSE	94	0.628223	2.05673	9.26974e-07	6.53517e-05	5.46427e-05	2396	tags=38%, list=16%, signal=32%	IFI27/CSF1/IFI44L/OASL/USP18/IFIT3/RSAD2/LPAR6/CMPK2/IFITM3/IFI44/GMPR/IFITM1/BATF2/GBP4/NCOA7/EIF2AK2/ISG15/IL15/MX1/LAP3/IFIH1/GBP2/BST2/LAMP3/IL7/PLSCR1/TDRD7/PSMB9/IRF7/TRIM25/PSME1/PARP9/TAP1/RTP4/UBE2L6
HALLMARK_INTERFERON_GAMMA_RESPONSE	182	0.545263	1.99257	1.83799e-07	1.94367e-05	1.62517e-05	2429	tags=36%, list=16%, signal=31%	SECTM1/TNFAIP2/FPR1/IFI27/IFI44L/OASL/USP18/IFIT3/RSAD2/IFIT1/CMPK2/IFITM3/IFI44/CCL5/FGL2/IL6/EIF4E3/SSPN/CD274/BATF2/GBP4/CD69/FAS/ICAM1/APOL6/EIF2AK2/ISG15/CD86/NAMPT/PSMA2/IL15/MX1/TNFAIP3/LAP3/HLA-DQA1/IFIH1/PELI1/NFKBIA/STAT1/BST2/IRF5/CDKN1A/HLA-A/BANK1/SLAMF7/MTHFD2/IL7/SELP/PLSCR1/TDRD7/SOD2/PSMB9/IRF7/JAK2/TRIM25/PSME1/ST8SIA4/TAP1/MARCHF1/RTP4/GCH1/UBE2L6/OAS3/UPP1/LCP2/PNP
HALLMARK_ALLOGRAFT_REJECTION	158	0.554569	1.98759	9.17743e-07	6.53517e-05	5.46427e-05	2332	tags=32%, list=15%, signal=27%	CD4/CCR1/IL12B/IGSF6/KLRD1/CSF1/CD3E/ITK/NLRP3/STAB1/CCR5/CD8A/PF4/CFP/CD96/CCL5/FYB1/PRF1/IL6/CXCL13/CD80/IL18RAP/CCR2/TIMP1/FAS/CCND3/ICAM1/SRGN/BCAT1/CXCR3/CD247/F2R/CCND2/CD86/IL15/UBE2D1/HLA-DQA1/STAT1/GBP2/TLR6/ITGB2/HLA-A/IL7/IRF7/JAK2/FCGR2B/IL12RB1/ST8SIA4/TNF/TAP1
PID_IL12_STAT4_PATHWAY	27	0.725293	1.91792	0.00048784	0.0143731	0.0120178	1167	tags=33%, list=8%, signal=31%	CD4/CD3E/FOS/PRF1/CD80/IL18RAP/TBX21/CD247/CD86
HALLMARK_COAGULATION	71	0.608137	1.9069	0.000139532	0.00590221	0.00493503	1676	tags=34%, list=11%, signal=30%	SERPINA1/ANXA1/THBS1/GP9/C3/SPARC/CLU/DUSP6/PF4/LRP1/C8G/CFD/RGN/ANG/MSRB2/TIMP1/DPP4/CRIP2/APOA1/LGMN/CTSH/CSRP1/MAFF/ARF4
PID_UPA_UPAR_PATHWAY	21	0.761558	1.87903	0.000620821	0.016413	0.0137234	2499	tags=67%, list=17%, signal=56%	PLAUR/FPR1/ITGB5/LRP1/CTRC/ITGA3/ITGAV/ITGB1/PDGFD/ITGB2/ITGAM/PDGFRB/SRC/ITGB3
BIOCARTA_ETS_PATHWAY	17	0.780883	1.872	0.000688609	0.016485	0.0137836	130	tags=18%, list=1%, signal=18%	CSF1R/CSF1/FOS
PID_ARF6_DOWNSTREAM_PATHWAY	13	0.80343	1.81553	0.0013085	0.024065	0.0201215	85	tags=15%, list=1%, signal=15%	PLAUR/TIAM1
PID_IL12_2PATHWAY	48	0.61571	1.78587	0.00125882	0.024065	0.0201215	1232	tags=23%, list=8%, signal=21%	CD4/IL12B/CD3E/FOS/CCR5/CD8A/HLX/IL18RAP/TBX21/CD247/MAP2K6
PID_P53_DOWNSTREAM_PATHWAY	112	0.526235	1.78341	0.000166993	0.0061121	0.00511053	3010	tags=36%, list=20%, signal=29%	VCAN/MET/ATF3/TP63/TIGAR/STEAP3/POU4F1/FAS/CCNG1/PERP/RGCC/TP53INP1/JMY/DUSP1/HIC1/BID/TNFRSF10D/RCHY1/BBC3/PRDM1/IRF5/PPP1R13B/CDKN1A/DDIT4/SESN1/TNFRSF10B/NLRC4/TFDP1/TAP1/CASP6/RNF144B/E2F3/COP1/MCL1/E2F1/BCL2/VDR/PYCARD/TP53BP2/HDAC2
HALLMARK_APICAL_SURFACE	25	0.688536	1.78229	0.0039363	0.0538003	0.0449842	272	tags=16%, list=2%, signal=16%	PLAUR/MAL/SULF2/GATA3
PID_CXCR4_PATHWAY	87	0.544252	1.76531	0.000864501	0.0192465	0.0160927	3504	tags=43%, list=23%, signal=33%	CD4/CD3E/PLCB1/YES1/RGS1/PIK3R3/ITGA3/PLCB3/DNM1/CD247/ITGAV/PIK3R6/ITGA6/ITGB1/STAT1/PAG1/RALB/JAK2/UBQLN1/RICTOR/SRC/SSH1/ITCH/PIK3CB/GNAI3/CRK/LIMK1/STAT5A/VPS4B/GNA13/PAK1/ITGA10/CDC42/RHOA/PTK2/RAP1B/PIK3CA
HALLMARK_ANDROGEN_RESPONSE	86	0.544839	1.76056	0.000509685	0.0143731	0.0120178	3058	tags=40%, list=20%, signal=32%	ACTN1/H1-0/FADS1/MAF/DHCR24/FKBP5/MAP7/ABCC4/MAK/CCND3/ELL2/GUCY1A1/ITGAV/AKAP12/HMGCS1/ZMIZ1/SEC24D/LMAN1/PDLIM5/ANKH/HMGCR/SPCS3/SMS/ABHD2/ZBTB10/CENPN/NCOA4/ELK4/GNAI3/SLC38A2/UAP1/TPD52/B2M/SCD
HALLMARK_P53_PATHWAY	173	0.48498	1.74858	9.21279e-05	0.0045752	0.00382548	2919	tags=33%, list=19%, signal=27%	KLF4/FOS/SPHK1/ZBTB16/ATF3/TCN2/TP63/IER3/HBEGF/PLXNB2/PPP1R15A/SDC1/STEAP3/FAS/CCND3/CDK5R1/SLC19A2/RRAD/EPS8L2/ADA/CCNG1/F2R/PERP/CEBPA/CCND2/NINJ1/PVT1/STOM/VWA5A/PPM1D/RGS16/S100A10/IER5/RCHY1/WWP1/CDKN1A/DDIT4/ZMAT3/SESN1/S100A4/FOXO3/RALGDS/RNF19B/RAP2B/MAPKAPK3/TAP1/FBXW7/UPP1/TAX1BP3/LDHB/ST14/NUDT15/H2AW/POLH/SOCS1/PITPNC1/VDR
HALLMARK_TNFA_SIGNALING_VIA_NFKB	167	0.483399	1.74429	9.73447e-05	0.0045752	0.00382548	2174	tags=30%, list=14%, signal=26%	PLAUR/KLF4/TNFAIP2/CEBPD/IL12B/FOSL2/CSF1/G0S2/ID2/FOSB/FOS/SPHK1/ATF3/IL7R/CCL5/IER3/NFIL3/KLF10/IL6/HBEGF/CD80/MARCKS/PPP1R15A/MSC/KLF6/CD69/PTX3/LDLR/ICAM1/SPSB1/NINJ1/NAMPT/TRIB1/DUSP1/TNFAIP3/IER5/REL/IFIH1/NFKBIA/MAFF/RCAN1/CDKN1A/B4GALT5/KLF9/PDLIM5/SOD2/CCNL1/RNF19B/ACKR3/BTG3
BIOCARTA_NO2IL12_PATHWAY	10	0.822024	1.74299	0.00185287	0.0310045	0.0259238	1077	tags=50%, list=7%, signal=46%	CD4/CD3E/CCR5/CXCR3/CD247
HALLMARK_IL6_JAK_STAT3_SIGNALING	64	0.564306	1.73404	0.00126534	0.024065	0.0201215	858	tags=19%, list=6%, signal=18%	CD36/CD14/CCR1/TNFRSF1A/CSF3R/CSF1/PF4/LTBR/IL6/CXCL13/IL13RA1/FAS
HALLMARK_EPITHELIAL_MESENCHYMAL_TRANSITION	104	0.521069	1.73371	0.000701489	0.016485	0.0137836	1261	tags=26%, list=8%, signal=24%	VCAN/PLAUR/THBS1/ID2/IL32/SPARC/TGFBI/FBLN5/DAB2/FGF2/ITGB5/COL8A2/LRP1/IL6/MYL9/CALD1/SDC1/GPC1/PLOD1/ACTA2/TIMP1/PTX3/FAS/TGM2/ITGAV/MYLK/IL15
HALLMARK_CHOLESTEROL_HOMEOSTASIS	63	0.556451	1.70793	0.00222756	0.0324917	0.0271673	3530	tags=56%, list=23%, signal=43%	PLAUR/CLU/ATF3/NFIL3/LGALS3/FADS2/NIBAN1/STARD4/LDLR/CYP51A1/CPEB2/TP53INP1/LGMN/S100A11/ETHE1/SQLE/HMGCS1/FABP5/ALCAM/PLSCR1/SREBF2/PDK3/HMGCR/MVK/FBXO6/MVD/NSDHL/SCD/DHCR7/PMVK/FDFT1/EBP/ANTXR2/ACTG1/ANXA5
HALLMARK_HYPOXIA	143	0.481439	1.70231	0.000173393	0.0061121	0.00511053	2971	tags=35%, list=20%, signal=28%	PLAUR/FOSL2/FOS/TGFBI/ATF3/SDC3/IER3/NFIL3/GCK/IL6/PPP1R15A/SAP30/GPC1/RORA/GLRX/KLF6/PDK1/TGM2/CITED2/P4HA1/AKAP12/TES/LXN/DUSP1/TNFAIP3/MAFF/EFNA3/CDKN1A/DDIT4/NDST1/PGM2/GAPDH/S100A4/GRHPR/FOXO3/PDK3/ACKR3/TPST2/KLHL24/CASP6/ERO1A/SLC6A6/HK1/PLIN2/TIPARP/PGK1/BCL2/LDHA/TPD52/VHL
HALLMARK_HEME_METABOLISM	167	0.471243	1.70043	0.000253494	0.00824831	0.00689669	4139	tags=43%, list=27%, signal=32%	SNCA/TAL1/C3/H1-0/DMTN/NFE2/HBB/SPTB/SLC30A1/LMO2/OSBP2/SMOX/EPOR/DAAM1/CCND3/TMCC2/MOCOS/ELL2/BLVRB/FTCD/GYPC/XK/TSPAN5/ABCB6/NFE2L1/CA2/NUDT4/PSMD9/FBXO34/TFRC/TCEA1/ADD2/BLVRA/FOXO3/CTSB/RNF19A/YPEL5/HMBS/GDE1/DCAF10/NCOA4/CLIC2/MGST3/GCLC/FBXO7/AQP3/ENDOD1/BSG/DCUN1D1/TMEM9B/ACP5/HDGF/FECH/GCLM/CPOX/NNT/MOSPD1/RAP1GAP/RCL1/LRP10/PGLS/SDCBP/BMP2K/ATG4A/ARL2BP/ARHGEF12/PICALM/NEK7/DCAF11/CTNS/G…
PID_CMYB_PATHWAY	66	0.535555	1.65028	0.00221915	0.0324917	0.0271673	1143	tags=18%, list=8%, signal=17%	CSF1R/CD4/CEBPD/LYZ/MAF/GATA3/HSPA8/ADA/HIPK2/KRAS/TFEC/CEBPA
HALLMARK_GLYCOLYSIS	159	0.450022	1.61601	0.000982781	0.0207858	0.0173797	3050	tags=30%, list=20%, signal=24%	VCAN/PYGL/MET/CHST6/TGFBI/SDC3/CENPA/IER3/BIK/ANG/IL13RA1/SDC1/SAP30/GPC1/PLOD1/CHPF/CYB5A/GLRX/HOMER1/CITED2/P4HA1/FKBP4/GNPDA1/ABCB6/EFNA3/DDIT4/PGM2/GFPT1/AGL/AURKA/PDK3/NANP/CASP6/ERO1A/TALDO1/TXN/NT5E/PKM/ME2/GCLC/GALK2/PGK1/NSDHL/ARPP19/GOT1/LDHA/B4GALT4/BPNT1
HALLMARK_APOPTOSIS	135	0.463635	1.61023	0.00190571	0.0310045	0.0259238	2374	tags=27%, list=16%, signal=23%	ANXA1/CD14/CLU/H1-0/ATF3/IFITM3/IER3/PRF1/BIK/LGALS3/IL6/WEE1/TIMP1/CD69/NEFH/FAS/LMNA/PEA15/F2R/HSPB1/CCND2/DNAJA1/SMAD7/PSEN2/BID/CDKN1A/MGMT/VDAC2/CYLD/ANKH/SOD2/BTG3/TNF/TAP1/CASP6/PDGFRB/GCH1
HALLMARK_IL2_STAT5_SIGNALING	166	0.439321	1.5851	0.00137726	0.0242741	0.0202964	3099	tags=36%, list=21%, signal=29%	CST7/CSF1/TIAM1/SH3BGRL2/SMPDL3A/BATF3/IFITM3/SOCS2/NFIL3/FGL2/ENPP1/HOPX/GBP4/AHR/RORA/KLF6/PRKCH/CCND3/BMPR2/TWSG1/TGM2/HIPK2/CYFIP1/P4HA1/ITGAV/SERPINB6/CCND2/CD86/RGS16/UCK2/ITGA6/MAFF/CA2/CISH/SLC1A5/BATF/SPRED2/CDC42SE2/ALCAM/SELP/PLSCR1/TNFRSF1B/FAM126B/TTC39B/PNP/PDCD2L/GSTO1/NT5E/SYNGR2/PLIN2/SOCS1/IL18R1/PHLDA1/PRNP/BCL2/TNFSF10/COCH/IL13/AHNAK
HALLMARK_ESTROGEN_RESPONSE_LATE	134	0.447104	1.55075	0.00434186	0.057394	0.047989	2723	tags=34%, list=18%, signal=28%	S100A9/SERPINA1/KLF4/TIAM1/ID2/MYOF/FOS/RET/PRKAR2B/FKBP5/CLIC3/HR/RAB31/FRK/SLC1A4/STIL/PERP/TJP3/BLVRB/FKBP4/UGDH/FABP5/CHPT1/CA2/ABCA3/PLAAT3/SNX10/UNC13B/CISH/BATF/ALDH3B1/JAK2/SLC29A1/BTG3/GPER1/SLC16A1/ST6GALNAC2/IL6ST/ABHD2/PPIF/DYNLT3/ITPK1/ST14/FARP1/HPRT1
HALLMARK_MTORC1_SIGNALING	192	0.420167	1.53931	0.00221173	0.0324917	0.0271673	3465	tags=38%, list=23%, signal=29%	FADS1/DHCR24/CFP/NFIL3/FGL2/FADS2/NIBAN1/PPP1R15A/PIK3R3/STARD4/GLRX/LDLR/PPA1/ELOVL6/PDK1/CYP51A1/CCNG1/P4HA1/SLC1A4/BCAT1/SKAP2/TES/NAMPT/LGMN/SQLE/HMGCS1/CACYBP/STIP1/ACTR2/CDKN1A/DDIT4/ITGB2/UBE2D3/GAPDH/TFRC/SLC1A5/CCT6A/TCEA1/MTHFD2/AURKA/HSPD1/PSAT1/CTSC/HMGCR/ERO1A/SRD5A1/PNP/SLC6A6/HMBS/ARPC5L/IFRD1/PSMG1/UCHL5/POLR3G/HPRT1/GCLC/PGK1/GOT1/ETF1/LDHA/CANX/ACTR3/SCD/DHCR7/RDH11/PSME3/EEF1E1…
HALLMARK_MYC_TARGETS_V1	200	0.405994	1.49741	0.00394281	0.0538003	0.0449842	6122	tags=57%, list=41%, signal=35%	U2AF1/CCNA2/PTGES3/PSMA2/AP3S1/UBE2E1/DEK/GLO1/VDAC1/CCT3/DDX21/TRA2B/HSPD1/SRPK1/NAP1L1/TFDP1/SYNCRIP/PSMA6/IFRD1/YWHAQ/CCT4/EIF1AX/HPRT1/PSMD1/ABCE1/CDK2/MRPS18B/PGK1/PCBP1/SRSF3/ETF1/LDHA/CCT5/CANX/HDAC2/SRM/SET/GSPT1/RAD23B/PSMA1/HDGF/VBP1/CLNS1A/EIF4E/PHB/EIF4G2/CCT7/MAD2L1/TUFM/EIF2S1/COX5A/UBE2L3/XPOT/PABPC4/COPS5/FAM120A/PPM1G/YWHAE/BUB3/PRDX4/H2AZ1/PSMA7/UBA2/KARS1/MRPL23/G3BP1/HSP90AB1/…
