# Supplementary material for: Inflammation and Interferon Signatures in Peripheral B-Lymphocytes and Sera of Individuals With Fibromyalgia
Source: Front Immunol. 2022 May 26;13:874490. doi: 10.3389/fimmu.2022.874490 (PMC9177944; doi:10.3389/fimmu.2022.874490)
Supplement: Supplementary file 6 [file Table_3.xlsx]

## Sheet: Table S3.
Supplementary Table S3. Differentially expressed genes (DEG) and transcripts between the “High inflammatory” subset of FM patients (n=7) and the remaining FM patients (n=18).
Gene	baseMean	log2FoldChange	lfcSE	stat	pvalue	padj	Symbol	IFN regulated
ENSG00000123689	14.6282	3.78355	0.652065	5.80242	6.53647e-09	2.90797e-06	G0S2	YES
ENSG00000204103	13.7295	3.63726	0.535425	6.79321	1.09664e-11	1.07819e-08	MAFB	YES
ENSG00000197249	86.5491	3.62684	0.399589	9.07645	1.12177e-19	2.14595e-15	SERPINA1	YES
ENSG00000163220	150.527	3.53078	0.491493	7.18379	6.78064e-13	8.74484e-10	S100A9	YES
ENSG00000169429	19.8368	3.4618	0.688747	5.02623	5.00214e-07	0.00015434	CXCL8	YES
ENSG00000085265	186.568	3.39815	0.433503	7.83881	4.54821e-15	1.15842e-11	FCN1	YES
ENSG00000143546	71.2505	3.38858	0.557099	6.08254	1.18293e-09	6.56293e-07	S100A8	YES
ENSG00000128383	21.9818	3.3851	0.464836	7.28235	3.28055e-13	5.22975e-10	APOBEC3A	YES
ENSG00000187116	10.829	3.35113	0.429972	7.79384	6.5003e-15	1.38168e-11	LILRA5	YES
ENSG00000203747	65.0962	3.3476	0.51759	6.46766	9.95296e-11	6.56552e-08	FCGR3A
ENSG00000171051	25.3987	3.28126	0.470266	6.97745	3.00577e-12	3.59377e-09	FPR1	YES
ENSG00000141574	19.5264	3.27227	0.481978	6.78924	1.12723e-11	1.07819e-08	SECTM1	YES
ENSG00000170458	24.0296	3.23346	0.412703	7.83483	4.69468e-15	1.15842e-11	CD14	YES
ENSG00000136689	6.98004	3.19368	0.485469	6.57854	4.75085e-11	3.63535e-08	IL1RN	YES
ENSG00000103569	14.6696	3.17942	0.581522	5.46742	4.56644e-08	1.77532e-05	AQP9	YES
ENSG00000158869	32.3357	3.16103	0.389067	8.12465	4.48665e-16	1.71659e-12	FCER1G	YES
ENSG00000163464	8.98245	3.1535	0.6956	4.5335	5.80156e-06	0.00133715	CXCR1
ENSG00000182578	60.2686	3.1445	0.473825	6.63642	3.21392e-11	2.56176e-08	CSF1R	YES
ENSG00000011422	10.9424	3.09506	0.42647	7.25739	3.94617e-13	5.80694e-10	PLAUR	YES
ENSG00000038427	48.6708	2.98601	0.398566	7.4919	6.78856e-14	1.18059e-10	VCAN	YES
ENSG00000111321	9.4774	2.95916	0.601785	4.91731	8.77406e-07	0.000246835	LTBR
ENSG00000186407	37.0694	2.924	0.489441	5.97416	2.31279e-09	1.19578e-06	CD300E	YES
ENSG00000133816	7.15202	2.89177	0.433605	6.66914	2.57309e-11	2.34396e-08	MICAL2	YES
ENSG00000125810	21.0681	2.8873	0.414692	6.9625	3.34289e-12	3.76173e-09	CD93	YES
ENSG00000011600	37.8293	2.87916	0.350995	8.20286	2.34737e-16	1.12263e-12	TYROBP
ENSG00000106066	37.3868	2.87168	0.374179	7.67461	1.6592e-14	3.17405e-11	CPVL	YES
ENSG00000010610	36.1787	2.86779	0.456155	6.28687	3.23925e-10	1.99893e-07	CD4	YES
ENSG00000204472	40.2614	2.84166	0.328668	8.64598	5.33434e-18	3.40153e-14	AIF1	YES
ENSG00000235568	34.801	2.82624	0.3223	8.76898	1.80297e-18	1.72454e-14	NFAM1
ENSG00000172243	25.722	2.79844	0.404878	6.9118	4.78557e-12	5.08599e-09	CLEC7A	YES
ENSG00000162747	32.7658	2.76671	0.613901	4.50676	6.58244e-06	0.00149907	FCGR3B	YES
ENSG00000185215	81.9456	2.68147	0.373346	7.18226	6.8569e-13	8.74484e-10	TNFAIP2	YES
ENSG00000129757	7.85412	2.67953	0.518713	5.16572	2.39513e-07	8.18195e-05	CDKN1C	YES
ENSG00000120594	12.4275	2.62728	0.4451	5.90267	3.57669e-09	1.6291e-06	PLXDC2	YES
ENSG00000233999	17.2848	2.62655	0.7337	3.57987	0.000343763	0.0363238
ENSG00000135218	21.8102	2.61805	0.440916	5.93776	2.88945e-09	1.41731e-06	CD36	YES
ENSG00000177575	9.45293	2.6094	0.455343	5.73063	1.0006e-08	4.25366e-06	CD163	YES
ENSG00000101439	66.1541	2.59982	0.400442	6.49237	8.44947e-11	5.97924e-08	CST3	YES
ENSG00000160883	34.5482	2.54931	0.463268	5.50288	3.73643e-08	1.48912e-05	HK3	YES
ENSG00000135636	15.4158	2.52057	0.461257	5.46458	4.64014e-08	1.77532e-05	DYSF	YES
ENSG00000147459	15.2074	2.50711	0.399523	6.27525	3.49071e-10	2.08679e-07	DOCK5	YES
ENSG00000182700	288.021	-0.500594	0.136015	-3.68042	0.000232849	0.0281924	IGIP	YES
ENSG00000165572	94.0782	-0.501246	0.14392	-3.48281	0.000496189	0.0463029	KBTBD6	YES
ENSG00000097046	343.992	-0.520668	0.135121	-3.85336	0.000116509	0.016885	CDC7	YES
ENSG00000204611	254.165	-0.542589	0.127074	-4.26986	1.95592e-05	0.00385739	ZNF616	YES
ENSG00000145723	207.596	-0.551838	0.133554	-4.13194	3.59713e-05	0.00631313	GIN1
ENSG00000179630	115.935	-0.562598	0.132427	-4.24835	2.15348e-05	0.00416123	LACC1	YES
ENSG00000031691	126.148	-0.586044	0.156597	-3.74237	0.000182294	0.0234046	CENPQ	YES
ENSG00000277877	96.4712	-0.640504	0.182123	-3.51688	0.000436658	0.0430581
ENSG00000171817	347.705	-0.650753	0.150005	-4.33821	1.43645e-05	0.00295476	ZNF540
ENSG00000279989	19.2635	-0.9145	0.241293	-3.79	0.000150647	0.0205848
ENSG00000141934	7.85996	-1.6731	0.48018	-3.48432	0.000493383	0.0462667	PLPP2
ENSG00000211749	7.09177	-2.14302	0.596364	-3.59347	0.000326297	0.0350678	TRBV23-1
ENSG00000204001	784.236	-2.84092	0.822314	-3.45479	0.000550726	0.0494554	LCN8
