# Supplementary material for: Inflammation and Interferon Signatures in Peripheral B-Lymphocytes and Sera of Individuals With Fibromyalgia
Source: Front Immunol. 2022 May 26;13:874490. doi: 10.3389/fimmu.2022.874490 (PMC9177944; doi:10.3389/fimmu.2022.874490)
Supplement: Supplementary file 7 [file Table_4.xlsx]

## Sheet: Table S4.
Supplementary Table S4. Gene Set Enrichment Analysis (GSEA) within the group of FM patients. GSEA using MSigDB gene set collection of differentially expressed genes between the “High inflammatory” subset of FM patients (n=7) and the remaining FM patients (n=18).
Description	setSize	enrichmentScore	NES	pvalue	p.adjust	qvalues	rank	leading_edge	Core_enrichment
HALLMARK_INFLAMMATORY_RESPONSE	129	0.723344	2.34773	1e-10	2.115e-08	1.82632e-08	1472	tags=30%, list=10%, signal=28%	CXCL8/FPR1/CD14/AQP9/PLAUR/CSF3R/MEFV/NLRP3/ADGRE1/HBEGF/C5AR1/STAB1/SPHK1/RGS1/BEST1/MSR1/SLC31A2/OSM/TIMP1/PTGER4/PDE4B/HIF1A/CSF1/CDKN1A/IL10RA/LCP2/ABCA1/CALCRL/LY6E/CD69/IRF1/ITGB3/TNFSF9/IL7R/IFITM1/SCN1B/DCBLD2/MXD1/RHOG
HALLMARK_TNFA_SIGNALING_VIA_NFKB	167	0.723103	2.4287	1e-10	2.115e-08	1.82632e-08	1859	tags=44%, list=12%, signal=39%	G0S2/PLAUR/TNFAIP2/CEBPD/FOSL2/ID2/HBEGF/NINJ1/NR4A3/PTX3/SPHK1/IER3/FOS/DUSP4/HES1/MAFF/AREG/DUSP5/CD83/VEGFA/SOCS3/PER1/ATF3/NR4A2/CCL4/GADD45B/EGR1/PTGER4/IRS2/PDE4B/EGR2/NFIL3/NR4A1/JUNB/CSF1/SIK1/TRIB1/BCL3/SLC16A6/CDKN1A/BTG3/SLC2A3/ETS2/TUBB2A/ZBTB10/ABCA1/TGIF1/DUSP1/CEBPB/DUSP2/PFKFB3/BTG1/SAT1/PLK2/IER2/KLF4/CD69/IRF1/TNFSF9/IL7R/NFKBIE/KLF2/MXD1/MSC/ICAM1/RIPK2/ZFP36/DENND5A/JUN/RELB/S…
HALLMARK_KRAS_SIGNALING_UP	116	0.662648	2.13043	4.66208e-08	6.57353e-06	5.67628e-06	1324	tags=25%, list=9%, signal=23%	G0S2/MAFB/FCER1G/PLAUR/EPB41L3/ID2/HBEGF/SPRY2/AKAP12/TLR8/PPBP/SCG5/PLVAP/DUSP6/PDCD1LG2/EMP1/MMD/TRIB1/F13A1/IL10RA/CXCR4/LAPTM5/PIGR/JUP/KLF4/PRDM1/IL7R/SCN1B/DCBLD2
HALLMARK_COMPLEMENT	149	0.618765	2.05529	7.70951e-08	8.15281e-06	7.04e-06	1472	tags=21%, list=10%, signal=19%	SERPINA1/S100A9/FCN1/FCER1G/PLAUR/CD36/LRP1/F5/MAFF/DUSP5/GP9/CLU/TIMP1/CDK5R1/DUSP6/C2/DOCK4/PRSS36/C3/KLK1/LCP2/CEBPB/PIM1/MSRB1/LGALS3/CASP5/IRF1/CTSD/SPOCK2/PRDM4/RHOG
HALLMARK_EPITHELIAL_MESENCHYMAL_TRANSITION	104	0.668146	2.12799	1.74941e-07	1.48e-05	1.27799e-05	2297	tags=42%, list=15%, signal=36%	CXCL8/PLAUR/VCAN/ID2/TGFBI/THBS1/ANPEP/PTX3/LRP1/AREG/VEGFA/COL5A1/TIMP1/FZD8/COL1A1/GADD45B/COL8A2/SPARC/LAMA2/MYLK/SLC6A8/ITGB5/SDC1/IGFBP4/SAT1/COL6A2/SERPINH1/SERPINE2/PFN2/ITGB3/DAB2/TAGLN/JUN/LAMA3/FSTL3/QSOX1/SNTB1/GPX7/TGFB1/MGP/ACTA2/CALD1/GPC1/PLOD1
PID_TOLL_ENDOGENOUS_PATHWAY	21	0.874292	2.16738	3.82245e-06	0.000269483	0.0002327	20	tags=19%, list=0%, signal=19%	S100A9/S100A8/CD14/VCAN
HALLMARK_HYPOXIA	143	0.575462	1.90002	7.78471e-06	0.000470419	0.00040621	2049	tags=28%, list=14%, signal=24%	PLAUR/CDKN1C/FOSL2/TGFBI/AKAP12/IER3/FOS/MAFF/VEGFA/COL5A1/ATF3/PPFIA4/IRS2/EXT1/NFIL3/CDKN1A/SLC2A3/DDIT3/DUSP1/PFKFB3/BTG1/PIM1/CXCR4/PLIN2/RRAGD/MT2A/CDKN1B/DDIT4/FBP1/GCK/MXI1/PFKP/SAP30/ZFP36/JUN/KLHL24/HMOX1/SLC2A1/PFKL/JMJD6
PID_CMYB_PATHWAY	66	0.681208	2.04176	1.35527e-05	0.000679595	0.000586834	922	tags=20%, list=6%, signal=19%	CSF1R/CD4/LYZ/CEBPD/CEBPA/ANPEP/HES1/MYB/LEF1/CDKN1A/ETS2/CEBPB/PIM1
HALLMARK_ESTROGEN_RESPONSE_LATE	134	0.581332	1.90667	1.44595e-05	0.000679595	0.000586834	2160	tags=28%, list=14%, signal=25%	SERPINA1/S100A9/ID2/MYOF/TIAM1/ALDH3B1/FOS/AREG/MYB/TST/CD9/BTG3/MDK/CKB/KIF20A/SLC1A4/PRKAR2B/GINS2/DUSP2/IGFBP4/CDC20/TJP3/CHPT1/HOMER2/KLF4/CDC6/TOP2A/SLC27A2/IMPA2/XBP1/ZFP36/MICB/SLC29A1/PLAAT3/CACNA2D2/BLVRB/ITPK1/FLNB
PID_AP1_PATHWAY	48	0.718186	2.05258	1.69679e-05	0.000717744	0.000619777	2154	tags=40%, list=14%, signal=34%	CXCL8/FOSL2/FOS/MYB/ATF3/TIMP1/TCF7L2/EGR1/JUNB/HIF1A/DUSP1/JUND/MT2A/CDKN1B/HLA-A/JUN/BCL2L11/TGFB1/ELF1
HALLMARK_P53_PATHWAY	173	0.54893	1.84543	2.35135e-05	0.0009042	0.000780783	2600	tags=32%, list=17%, signal=27%	HBEGF/NINJ1/CEBPA/TCN2/SPHK1/IER3/FOS/PLXNB2/ATF3/CDK5R1/H1-2/VDR/SLC19A2/OSGIN1/CDKN1A/SOCS1/DDIT3/SDC1/AEN/ZBTB16/PLK3/RRAD/RXRA/STOM/BTG1/SAT1/PLK2/KLF4/F2R/CTSD/TNFSF9/BAIAP2/SESN1/EPS8L2/DDIT4/MXD1/CCND3/TP63/JUN/H2AW/PITPNC1/UPP1/HMOX1/ABAT/TGFB1/TRIB3/TSPYL2/MAPKAPK3/DCXR/RACK1/RPL18/H2AJ/BAK1/TXNIP/CD81/RGS16
PID_ATF2_PATHWAY	47	0.723302	2.05136	3.384e-05	0.00119286	0.00103004	1951	tags=36%, list=13%, signal=32%	CXCL8/FOS/HES1/DUSP5/SOCS3/ATF3/JUNB/DUSP10/NOS2/DDIT3/DUSP1/JUND/HRK/DUSP8/HBG2/JUN/MAPK3
HALLMARK_INTERFERON_GAMMA_RESPONSE	182	0.5213	1.76297	5.65745e-05	0.00184085	0.00158958	2845	tags=36%, list=19%, signal=30%	FPR1/SECTM1/TNFAIP2/IFI27/OASL/IFITM3/PELI1/WARS1/SOCS3/PDE4B/HIF1A/LATS2/CDKN1A/IL10RA/LGALS3BP/SOCS1/VAMP5/LCP2/BTG1/PIM1/USP18/CMPK2/LY6E/CD69/IRF1/MT2A/FGL2/RSAD2/SAMHD1/IFI44L/IFI44/HLA-A/PFKP/ICAM1/RIPK2/GBP4/HLA-B/EIF4E3/UPP1/HLA-DRB1/HELZ2/MTHFD2/IFIT1/NAMPT/CD74/GPR18/ISG15/UBE2L6/IL15RA/IFI35/IL4R/MX1/ISG20/PTPN1/CASP7/TXNIP/PLSCR1/IFIT3/IFITM2/HLA-DMA/KLRK1/RBCK1/NFKBIA/AUTS2/OAS3/CIITA
HALLMARK_IL6_JAK_STAT3_SIGNALING	64	0.660015	1.96719	7.53385e-05	0.0022763	0.0019656	2529	tags=41%, list=17%, signal=34%	CD14/LTBR/CD36/CSF3R/TNFRSF1A/TNFRSF21/CCR1/SOCS3/CSF1/CD9/PF4/SOCS1/PIM1/IRF1/ITGB3/LEPR/JUN/HMOX1/TGFB1/IL3RA/TLR2/TNFRSF1B/IL15RA/IL4R/PTPN1/BAK1
HALLMARK_XENOBIOTIC_METABOLISM	134	0.540945	1.77421	0.000203222	0.00573086	0.00494863	2108	tags=22%, list=14%, signal=19%	AQP9/CD36/ID2/NINJ1/TNFRSF1A/CYP27A1/ABCC3/GABARAPL1/PDK4/UPB1/APOE/ETS2/IGFBP4/SLC22A1/BCAT1/JUP/TPST1/MT2A/VTN/FBP1/SMOX/ARG2/ALDH2/PEMT/PYCR1/UPP1/HMOX1/SPINT2/SERTAD1/BLVRB
HALLMARK_COAGULATION	71	0.627313	1.88521	0.000307396	0.00812678	0.00701753	685	tags=23%, list=5%, signal=22%	SERPINA1/ANXA1/CFD/THBS1/LRP1/MAFF/GP9/APOA1/CLU/TIMP1/SPARC/DUSP6/C2/CD9/C3/PF4
PID_INTEGRIN_A4B1_PATHWAY	26	0.761545	1.95601	0.000361062	0.00898407	0.0077578	676	tags=19%, list=4%, signal=18%	CD14/JAML/THBS1/MDK/PXN
BIOCARTA_AHSP_PATHWAY	10	0.907435	1.90887	0.000432353	0.0101603	0.00877348	84	tags=30%, list=1%, signal=30%	HBA1/HBB/HBA2
PID_ARF6_DOWNSTREAM_PATHWAY	13	0.862671	1.91667	0.000473364	0.0105386	0.00910013	79	tags=15%, list=1%, signal=15%	PLAUR/TIAM1
PID_INTEGRIN1_PATHWAY	35	0.706972	1.8823	0.000688458	0.0145609	0.0125734	1036	tags=34%, list=7%, signal=32%	CD14/PLAUR/TGFBI/THBS1/VEGFA/COL5A1/COL1A1/LAMA2/F13A1/MDK/COL6A1/COL6A2
PID_MYC_REPRESS_PATHWAY	55	0.637285	1.87004	0.000836275	0.016845	0.0145457	1258	tags=20%, list=8%, signal=18%	CEBPD/ID2/CEBPA/GTF2H2/CLU/CDKN1A/DDIT3/GFI1/SLC11A1/FTH1/CDKN1B
PID_FRA_PATHWAY	25	0.748462	1.90369	0.00109871	0.0211252	0.0182417	491	tags=20%, list=3%, signal=19%	CXCL8/PLAUR/FOSL2/NOS3/JUNB
PID_BETA_CATENIN_NUC_PATHWAY	55	0.624099	1.83135	0.0012575	0.0231271	0.0199704	1171	tags=16%, list=8%, signal=15%	CXCL8/VCAN/ID2/TLE2/TCF7L2/LEF1/HBP1/BCL9/KLF4
HALLMARK_APOPTOSIS	135	0.504562	1.65705	0.00148602	0.0261911	0.0226162	2689	tags=30%, list=18%, signal=25%	CD14/ANXA1/H1-0/IFITM3/IER3/ATF3/CLU/TIMP1/GADD45B/LEF1/EMP1/CDKN1A/BTG3/DDIT3/TSPO/LGALS3/SAT1/CD69/PRF1/IRF1/F2R/CDKN1B/TOP2A/SMAD7/PMAIP1/TIMP2/JUN/BCL10/HMOX1/BCL2L11/NEDD9/ETF1/PPP3R1/BCAP31/GPX4/ISG20/CASP7/GPX1/TXNIP/SQSTM1/RELA
PID_AVB3_INTEGRIN_PATHWAY	50	0.621648	1.78728	0.00228077	0.0385907	0.0333233	1312	tags=28%, list=9%, signal=26%	CSF1R/VEGFA/COL5A1/COL1A1/COL8A2/CSF1/PXN/SDC1/COL6A1/MFGE8/COL6A2/ITGB3/CDKN1B/VTN
HALLMARK_IL2_STAT5_SIGNALING	166	0.482767	1.62158	0.00271361	0.0438373	0.0378538	3177	tags=39%, list=21%, signal=31%	CDKN1C/TIAM1/TNFRSF21/IFITM3/GABARAPL1/MAFF/CST7/CD83/SMPDL3A/GADD45B/NFIL3/EMP1/CSF1/TNFRSF18/IRF6/IL10RA/SLC2A3/SOCS1/SH3BGRL2/BATF3/COL6A1/PIM1/PLIN2/RRAGD/FGL2/CDC6/IL13/MXD1/MUC1/PRNP/XBP1/CCND3/DENND5A/GUCY1B1/GBP4/ST3GAL4/CCNE1/IL3RA/TNFRSF4/SERPINB6/GPR83/HOPX/TNFRSF1B/IL4R/SYNGR2/GPX4/ADAM19/CD81/PLSCR1/RGS16/PTRH2/NFKBIZ/AHR/PTCH1/FURIN/FLT3LG/IKZF2/RHOH/NDRG1/CD48/CISH/GPR65/POU2F1/BHL…
HALLMARK_MYOGENESIS	123	0.497199	1.61255	0.00279813	0.0438373	0.0378538	2251	tags=24%, list=15%, signal=21%	CD36/HBEGF/CFD/SPHK1/PLXNB2/CLU/COL1A1/GADD45B/PPFIA4/SPARC/LAMA2/MYLK/CDKN1A/SORBS1/SLC6A8/CKB/ITGB5/AEBP1/COL6A2/CTF1/LPIN1/TAGLN/PRNP/LDB3/FKBP1B/ADCY9/TGFB1/MEF2D/AGRN/OCEL1
PID_INTEGRIN3_PATHWAY	22	0.757413	1.9012	0.00314292	0.0462151	0.0399071	1312	tags=45%, list=9%, signal=42%	PLAUR/TGFBI/THBS1/SPHK1/ITGA2B/VEGFA/COL1A1/SDC1/ITGB3/VTN
HALLMARK_ALLOGRAFT_REJECTION	158	0.467161	1.56072	0.00319494	0.0462151	0.0399071	2177	tags=25%, list=14%, signal=22%	CD4/NLRP3/CFP/IGSF6/STAB1/FYB1/CCR1/WARS1/TIMP1/CCL4/SRGN/HIF1A/CSF1/C2/BCL3/PF4/SOCS1/NOS2/LCP2/BCAT1/ZAP70/PRF1/F2R/GBP2/IL13/CXCR3/HLA-A/LY86/ICAM1/RIPK2/ITGB2/CCND3/HLA-DOA/DEGS1/BCL10/TGFB1/TLR2/CD74/ACVR2A/HLA-E
HALLMARK_INTERFERON_ALPHA_RESPONSE	94	0.537695	1.68696	0.00327767	0.0462151	0.0399071	2664	tags=36%, list=18%, signal=30%	LPAR6/IFI27/OASL/IFITM3/WARS1/GMPR/CSF1/LGALS3BP/USP18/CMPK2/LY6E/IRF1/GBP2/IFITM1/RSAD2/IFI44L/IFI44/RIPK2/GBP4/MOV10/HELZ2/CD74/ELF1/TMEM140/ISG15/UBE2L6/IFI35/IL4R/MX1/ISG20/TXNIP/PLSCR1/IFIT3/IFITM2
HALLMARK_HEME_METABOLISM	167	0.479475	1.61043	0.00350745	0.0478597	0.0413272	2936	tags=29%, list=19%, signal=23%	HBB/H1-0/OSBP2/NFE2/DMTN/SNCA/BACH1/RBM38/TRIM58/MBOAT2/ABCG2/SLC6A8/EPB42/C3/TNS1/SPTB/TENT5C/CLIC2/TAL1/SMOX/BLVRA/MXI1/CCND3/CDR2/PIGQ/BSG/SLC2A1/XK/MOCOS/MFHAS1/ADIPOR1/BLVRB/FBXO7/YPEL5/TFDP2/UCP2/AQP3/GLRX5/SPTA1/MPP1/PGLS/SIDT2/EPOR/PRDX2/UROD/PC/KLF3/MARCHF2
BIOCARTA_ETS_PATHWAY	17	0.765432	1.79821	0.00409791	0.052968	0.0457382	1726	tags=35%, list=11%, signal=31%	CSF1R/FOS/CSF1/ETS2/E2F1/JUN
PID_HES_HEY_PATHWAY	35	0.656817	1.74876	0.00415643	0.052968	0.0457382	1772	tags=23%, list=12%, signal=20%	CD4/HES1/MYB/ID1/HIF1A/CDKN1B/E2F1/TLE1
HALLMARK_PANCREAS_BETA_CELLS	13	0.815584	1.81205	0.00428796	0.052968	0.0457382	432	tags=15%, list=3%, signal=15%	MAFB/VDR
PID_HNF3A_PATHWAY	26	0.694293	1.78327	0.00438269	0.052968	0.0457382	1726	tags=27%, list=11%, signal=24%	SERPINA1/FOS/CEBPB/CDKN1B/VTN/XBP1/JUN
PID_DELTA_NP63_PATHWAY	33	0.673965	1.77982	0.00473706	0.0556604	0.0480631	866	tags=21%, list=6%, signal=20%	CEBPD/FOSL2/HES1/COL5A1/VDR/HBP1/RRAD
