# Supplementary material for: Inflammation and Interferon Signatures in Peripheral B-Lymphocytes and Sera of Individuals With Fibromyalgia
Source: Front Immunol. 2022 May 26;13:874490. doi: 10.3389/fimmu.2022.874490 (PMC9177944; doi:10.3389/fimmu.2022.874490)
Supplement: Supplementary file 8 [file Table_5.xlsx]

## Sheet: Table S6
Table S5. List of all analysed serum proteins with differential levels between FM patients (n=30 patients) and controls (n=23 healthy individuals) using Olink Inflammatory panel. Protein levels are expressed as normalized protein expression (NPX) values (log2 scale). Significant threshold is set as adjusted p-value < 0.05.
Assay	OlinkID	UniProt	CTL	FM	Adjusted pval.	Threshold
STAMBP	OID00558	O95630	4.09061	4.76238	0.0101274	Significant
AXIN1	OID00487	O15169	2.09028	3.11623	0.0101274	Significant
SIRT2	OID00538	Q8IXJ6	3.42868	4.39319	0.0101274	Significant
ST1A1	OID00557	P50225	3.20563	4.31562	0.0312506	Significant
MMP-10	OID00527	P09238	9.51008	9.95678	0.0441786	Significant
FGF-23	OID00507	Q9GZV9	1.64415	1.8284	0.0441786	Significant
IL-18R1	OID00517	Q13478	8.82376	9.17297	0.0441786	Significant
TNFSF14	OID00506	O43557	6.93419	7.46916	0.0441786	Significant
FGF-21	OID00512	Q9NSA1	4.17947	5.13232	0.0441786	Significant
TNF	OID05548	P01375	2.95928	3.31997	0.0441786	Significant
CD5	OID00531	P06127	5.81693	6.07333	0.0478617	Significant
CD40	OID00542	P25942	11.7254	12.0478	0.0478617	Significant
CCL3	OID00532	P10147	6.52917	6.99481	0.0478617	Significant
IL-10RB	OID00515	Q08334	6.53949	6.75969	0.0478617	Significant
FGF-19	OID00545	O95750	8.78352	9.5117	0.0478617	Significant
TNFRSF9	OID00553	Q07011	6.97083	7.31263	0.0478617	Significant
IL8	OID00471	P10145	6.82799	7.302	0.0478617	Significant
EN-RAGE	OID00541	P80511	5.25476	5.99013	0.0480813	Significant
CSF-1	OID00562	P09603	10.7246	10.8634	0.0493853	Significant
4E-BP1	OID00536	Q13541	6.485	7.30512	0.050143	Non-significant
MCP-3	OID00474	P80098	2.86421	3.22345	0.050143	Non-significant
CXCL6	OID00534	P80162	9.53436	9.93529	0.0573026	Non-significant
HGF	OID00522	P14210	9.61761	9.92969	0.10806	Non-significant
IL-12B	OID00523	P29460	6.92619	7.2543	0.12793	Non-significant
IL10	OID00528	P22301	4.03617	4.34869	0.202819	Non-significant
OSM	OID00494	P13725	7.24732	7.62745	0.254801	Non-significant
MCP-1	OID00484	P13500	12.7062	12.9795	0.262051	Non-significant
IL-20	OID00537	Q9NYY1	0.907791	1.12319	0.26365	Non-significant
CCL11	OID00505	P51671	8.75179	8.99595	0.265243	Non-significant
IL18	OID00501	Q14116	9.19065	9.43515	0.292536	Non-significant
TWEAK	OID00555	O43508	9.80626	10.0471	0.292536	Non-significant
IL-15RA	OID00514	Q13261	1.7188	1.85855	0.292536	Non-significant
MCP-2	OID00549	P80075	9.99176	10.2374	0.350557	Non-significant
TSLP	OID00497	Q969D9	2.06073	2.25327	0.350557	Non-significant
IFN-gamma	OID05547	P01579	7.73175	8.07035	0.350854	Non-significant
IL-10RA	OID00508	Q13651	1.35332	1.48551	0.36925	Non-significant
CD244	OID00477	Q9BZW8	6.67748	6.8361	0.380207	Non-significant
TRAIL	OID00488	P50591	8.33027	8.4687	0.380207	Non-significant
CDCP1	OID00476	Q9H5V8	3.03961	3.23118	0.393882	Non-significant
CXCL1	OID00496	P09341	10.4911	10.6706	0.393882	Non-significant
MCP-4	OID00504	Q99616	15.6704	15.914	0.393882	Non-significant
IL6	OID00482	P05231	2.58169	2.78702	0.39605	Non-significant
CCL4	OID00498	P13236	7.22928	7.47516	0.401264	Non-significant
IL-1 alpha	OID00493	P01583	-1.05606	-0.906507	0.437793	Non-significant
VEGFA	OID00472	P15692	12.0349	12.2436	0.437793	Non-significant
Flt3L	OID00533	P49771	9.87955	10.0463	0.437793	Non-significant
IL7	OID00478	P13232	3.66831	3.84535	0.440785	Non-significant
CXCL11	OID00486	O14625	8.43405	8.64663	0.499834	Non-significant
IL-24	OID00524	Q13007	1.39814	1.62621	0.502658	Non-significant
TRANCE	OID00521	O14788	5.11663	5.33703	0.522153	Non-significant
MMP-1	OID00510	P03956	15.8698	16.018	0.525015	Non-significant
SLAMF1	OID00502	Q13291	2.95501	3.06988	0.535703	Non-significant
GDNF	OID00475	P39905	2.4744	2.58156	0.535703	Non-significant
DNER	OID01213	Q8NFT8	9.18539	9.27134	0.535703	Non-significant
ARTN	OID00526	Q5T4W7	1.68705	1.83769	0.535703	Non-significant
ADA	OID00560	P00813	5.63154	5.75486	0.535703	Non-significant
CD8A	OID05124	P01732	10.3313	10.5265	0.544452	Non-significant
TGF-alpha	OID00503	P01135	5.43006	5.59397	0.544452	Non-significant
IL13	OID00525	P35225	1.55158	1.40699	0.54983	Non-significant
NRTN	OID00548	Q99748	1.25454	1.37281	0.54983	Non-significant
TNFB	OID00561	P01374	5.40316	5.51462	0.560155	Non-significant
CD6	OID00499	P30203	7.06376	7.17267	0.560155	Non-significant
IL-2RB	OID00492	P14784	1.50475	1.61179	0.560155	Non-significant
CCL19	OID00513	Q99731	10.0549	10.2571	0.579107	Non-significant
IL-17A	OID00485	Q16552	2.26687	2.37649	0.579107	Non-significant
CXCL10	OID00535	P02778	10.2165	10.386	0.581732	Non-significant
LAP TGF-beta-1	OID00480	P01137	7.28422	7.3616	0.581732	Non-significant
IL-20RA	OID00489	Q9UHF4	1.94608	1.81495	0.581732	Non-significant
CCL28	OID00539	Q9NRJ3	2.90036	2.98442	0.600692	Non-significant
LIF-R	OID00511	P42702	4.60891	4.6826	0.619837	Non-significant
IL2	OID00495	P60568	1.38423	1.43851	0.626958	Non-significant
OPG	OID00479	O00300	10.6112	10.6704	0.664512	Non-significant
Beta-NGF	OID00519	P01138	0.437598	0.419712	0.708381	Non-significant
CXCL5	OID00520	P42830	13.129	13.2374	0.713661	Non-significant
CCL25	OID00551	O15444	6.70704	6.77623	0.713661	Non-significant
IL-17C	OID00483	Q9P0M4	3.0909	3.18643	0.75955	Non-significant
SCF	OID00500	P21583	9.84624	9.88761	0.761027	Non-significant
IL4	OID00546	P05112	0.910315	0.851363	0.779189	Non-significant
IL-22 RA1	OID00516	Q8N6P7	2.4715	2.54055	0.779189	Non-significant
FGF-5	OID00509	P12034	1.71178	1.74514	0.783976	Non-significant
PD-L1	OID00518	Q9NZQ7	5.85533	5.90439	0.827138	Non-significant
CST5	OID00491	P28325	6.85904	6.81507	0.921757	Non-significant
IL5	OID00559	P05113	1.61443	1.64505	0.921757	Non-significant
CXCL9	OID00490	Q07325	7.25217	7.21039	0.926908	Non-significant
IL33	OID00543	O95760	0.980365	1.00279	0.93096	Non-significant
CASP-8	OID00550	Q14790	3.34909	3.36797	0.936595	Non-significant
CCL20	OID00556	P78556	7.46361	7.49445	0.973737	Non-significant
LIF	OID00547	P15018	0.654657	0.659083	0.978558	Non-significant
CX3CL1	OID00552	P78423	5.23215	5.23933	0.978558	Non-significant
uPA	OID00481	P00749	10.253	10.2465	0.978558	Non-significant
NT-3	OID00554	P20783	2.74734	2.73833	0.978558	Non-significant
CCL23	OID00530	P55773	10.8051	10.8019	0.980683	Non-significant
